# Supplementary material for: Single-cell analysis of the aged ovarian immune system reveals a shift towards adaptive immunity and attenuated cell function
Source: eLife. 2023 Apr 25;12:e74915. doi: 10.7554/eLife.74915 (PMC10188116; doi:10.7554/eLife.74915)
Supplement: Figure 1—source data 1. [file elife-74915-fig1-data1.zip]

Archive with 1 entries (1 files):
- 21-10-2021-RA-eLife-74915/Figure 1source data 1.rar
